# Supplementary material for: Experimental data on the characterization of hydroxyapatite produced from a novel mixture of biowastes
Source: Data Brief. 2022 May 21;42:108305. doi: 10.1016/j.dib.2022.108305 (PMC9160478; doi:10.1016/j.dib.2022.108305)
Supplement: Supplementary file 1 [file mmc1.xlsx]

## Sheet: Sheet1
	B100	C100	BC 50/50	BC 75/25	BC 25/75
3999.43	97.482	97.5383	98.942	98.5071	98.0774
3995.71	97.4901	97.5089	98.9551	98.5022	98.0582
3991.99	97.4934	97.4766	98.9557	98.5878	98.1191
3988.26	97.4616	97.4279	98.959	98.5715	98.0638
3984.54	97.4561	97.4671	99.0021	98.4581	98.0017
3980.82	97.4957	97.5333	98.9858	98.4487	98.0697
3977.09	97.4582	97.4864	98.8972	98.5877	98.1099
3973.37	97.4046	97.4397	98.8496	98.6592	98.0964
3969.65	97.45	97.5035	98.8949	98.5997	98.1381
3965.92	97.4608	97.5041	98.9339	98.5185	98.081
3962.2	97.4266	97.5546	98.9734	98.4957	98.1227
3958.48	97.416	97.6041	99.0088	98.4582	98.1693
3954.76	97.4037	97.498	98.9896	98.4915	98.0618
3951.03	97.4335	97.4138	98.8695	98.5705	98.0431
3947.31	97.4337	97.449	98.8086	98.5059	98.1134
3943.59	97.4109	97.4816	98.9502	98.3848	98.0901
3939.86	97.4214	97.4856	99.0302	98.3783	98.0162
3936.14	97.417	97.4072	98.9131	98.44	97.9874
3932.42	97.4944	97.3613	98.8181	98.5222	98.0928
3928.69	97.5183	97.4284	98.8082	98.4625	98.0877
3924.97	97.5562	97.5573	98.8082	98.4802	97.985
3921.25	97.4683	97.4717	98.8299	98.5599	98.0034
3917.52	97.4763	97.4611	98.9385	98.6636	98.1334
3913.8	97.5151	97.5436	98.9521	98.5462	98.1656
3910.08	97.3796	97.5967	98.8817	98.2863	98.1069
3906.35	97.2767	97.4765	98.778	98.1723	98.0553
3902.63	97.4471	97.4446	98.8628	98.6408	98.1577
3898.91	97.4931	97.5975	98.9045	98.7358	98.1696
3895.18	97.504	97.6177	98.8944	98.5716	98.0158
3891.46	97.5392	97.5285	98.8991	98.5301	97.9752
3887.74	97.4263	97.5394	98.9081	98.3019	98.0624
3884.01	97.4004	97.5852	98.8238	98.3778	98.051
3880.29	97.5129	97.6119	98.8711	98.531	98.0643
3876.57	97.4281	97.5044	98.92	98.328	98.0917
3872.84	97.3356	97.4396	98.9067	98.2893	98.1636
3869.12	97.4239	97.5823	98.8565	98.4495	98.0838
3865.4	97.5701	97.66	98.8542	98.5173	98.0583
3861.68	97.5212	97.5503	98.8736	98.3793	98.1148
3857.95	97.1727	97.2705	98.73	98.0593	97.9276
3854.23	97.3666	97.3711	98.9112	98.5842	98.0152
3850.51	97.6408	97.6597	98.9418	98.7419	98.2239
3846.78	97.4784	97.6444	98.8484	98.4573	98.2021
3843.06	97.3153	97.4324	98.8354	98.2035	98.0421
3839.34	97.3948	97.3772	98.8704	98.3962	97.9939
3835.61	97.5857	97.6354	98.8841	98.5643	98.0579
3831.89	97.5892	97.6273	98.9258	98.4761	98.1332
3828.17	97.4589	97.5372	98.8508	98.3099	98.1428
3824.44	97.4028	97.4461	98.7222	98.2447	98.0248
3820.72	97.4271	97.3472	98.7902	98.5029	97.9572
3817	97.5447	97.4711	98.8516	98.7482	98.0157
3813.27	97.5735	97.6754	98.8384	98.5128	98.0473
3809.55	97.4786	97.621	98.8696	98.1951	98.023
3805.83	97.4753	97.4897	98.8694	98.2547	98.1348
3802.1	97.524	97.4295	98.8001	98.4254	98.1526
3798.38	97.6296	97.5455	98.813	98.5726	98.1898
3794.66	97.6246	97.5903	98.8751	98.6232	98.1561
3790.93	97.5872	97.6033	98.9043	98.5683	98.0856
3787.21	97.4996	97.55	98.826	98.4112	98.0111
3783.49	97.4083	97.4931	98.8108	98.3377	97.967
3779.76	97.4692	97.4694	98.8531	98.4762	98.0966
3776.04	97.5067	97.5384	98.7346	98.422	98.0891
3772.32	97.4148	97.5672	98.6415	98.3876	97.8929
3768.6	97.4827	97.5854	98.7981	98.5634	98.0443
3764.87	97.4387	97.5532	98.8396	98.4391	98.1486
3761.15	97.3904	97.5101	98.8001	98.3131	98.1587
3757.43	97.3111	97.474	98.6719	98.1137	98.0106
3753.7	97.2892	97.4738	98.5889	98.0668	97.7853
3749.98	97.3227	97.5446	98.7054	98.4019	97.8991
3746.26	97.4062	97.7005	98.8774	98.6914	98.1104
3742.53	97.5256	97.7689	98.9263	98.5127	98.0597
3738.81	97.4576	97.5965	98.8241	98.2219	97.9738
3735.09	97.7924	97.6422	98.936	98.6995	98.1418
3731.36	97.7325	97.6934	98.8634	98.6195	98.1367
3727.64	97.5078	97.5675	98.744	98.3768	98.0353
3723.92	97.5741	97.5476	98.8858	98.4727	98.0721
3720.19	97.5373	97.6824	98.8874	98.4408	98.0349
3716.47	97.3067	97.592	98.6814	98.2034	98.0037
3712.75	97.3099	97.3767	98.742	98.389	98.0408
3709.02	97.5384	97.4545	98.8419	98.5461	98.0778
3705.3	97.4594	97.5643	98.7931	98.3588	98.0841
3701.58	97.4718	97.6055	98.8604	98.4621	98.1128
3697.85	97.41	97.5289	98.757	98.2935	98.0205
3694.13	97.2466	97.4283	98.6114	98.0579	97.8284
3690.41	97.2768	97.3083	98.6754	98.5135	97.8754
3686.69	97.4883	97.4127	98.8079	98.6891	98.0385
3682.96	97.4253	97.4021	98.7586	98.1814	97.9288
3679.24	97.2327	97.2679	98.6803	97.8313	97.8328
3675.52	97.2755	97.2494	98.6884	98.1673	97.8573
3671.79	97.5404	97.5165	98.8525	98.5867	97.9787
3668.07	97.5978	97.5218	98.823	98.7115	98.089
3664.35	97.4208	97.3576	98.6599	98.4892	98.0254
3660.62	97.2506	97.237	98.6213	98.2289	97.8594
3656.9	97.0844	97.2496	98.6793	98.0789	97.7914
3653.18	96.7988	97.1311	98.5594	97.8451	97.675
3649.45	97.1505	97.2632	98.5907	98.3166	97.7746
3645.73	97.4892	97.4255	98.6419	98.5115	98.0504
3642.01	97.3888	97.271	98.6433	98.3918	98.007
3638.28	97.2383	97.1834	98.7179	98.3217	97.8118
3634.56	97.0274	97.206	98.5578	98.0718	97.6407
3630.84	97.0046	97.0009	98.4627	98.2669	97.6778
3627.11	97.2006	97.1023	98.6805	98.453	97.959
3623.39	97.0382	97.1348	98.6209	98.2114	97.884
3619.67	97.166	97.0947	98.6095	98.2907	97.7219
3615.94	97.176	97.0822	98.6057	98.2162	97.7814
3612.22	97.066	97.0652	98.6232	98.2477	97.8577
3608.5	97.0655	97.0821	98.6463	98.3287	97.8603
3604.77	97.1087	97.1361	98.557	98.1986	97.8954
3601.05	97.0786	96.9472	98.5076	98.2431	97.811
3597.33	97.0376	96.8536	98.5219	98.3805	97.6963
3593.61	96.8962	96.7577	98.5153	98.1977	97.7377
3589.88	96.7937	96.5978	98.4793	98.1286	97.7133
3586.16	97.0625	96.5398	98.525	98.2693	97.7418
3582.44	96.9623	96.3932	98.4445	98.0877	97.6032
3578.71	96.4973	95.9396	98.1954	97.93	97.229
3574.99	96.1771	95.4983	98.0276	97.7544	96.9206
3571.27	95.9137	95.2523	97.9767	97.5158	96.6359
3567.54	96.2388	95.6079	98.1243	97.9259	96.8646
3563.82	96.6719	96.1725	98.3533	98.2605	97.2793
3560.1	96.6409	96.372	98.5317	98.1442	97.459
3556.37	96.4981	96.3781	98.4469	97.9956	97.5651
3552.65	96.5404	96.4577	98.3616	97.9613	97.6565
3548.93	96.5603	96.4066	98.3481	98.1038	97.5432
3545.2	96.6808	96.4554	98.4349	98.221	97.478
3541.48	96.7414	96.5011	98.4968	98.142	97.5562
3537.76	96.6518	96.4118	98.4311	98.1507	97.5225
3534.03	96.563	96.4455	98.3589	98.098	97.4764
3530.31	96.5593	96.4569	98.3118	98.0404	97.5544
3526.59	96.4811	96.4583	98.3786	98.2669	97.6716
3522.86	96.5092	96.5023	98.4115	98.414	97.6045
3519.14	96.5749	96.4183	98.3812	98.2841	97.5506
3515.42	96.526	96.3108	98.379	98.158	97.4983
3511.69	96.5026	96.3349	98.2729	98.1522	97.5539
3507.97	96.3996	96.2621	98.163	98.1056	97.6309
3504.25	96.3431	96.2229	98.2522	98.1137	97.5209
3500.53	96.3963	96.3387	98.3696	98.1844	97.392
3496.8	96.3148	96.1661	98.3095	98.1979	97.435
3493.08	96.2922	96.0949	98.1986	98.1705	97.4882
3489.36	96.3224	96.1424	98.2422	98.1854	97.5607
3485.63	96.3136	96.1827	98.2996	98.2418	97.5693
3481.91	96.2493	96.253	98.1949	98.1913	97.4038
3478.19	96.187	96.293	98.113	98.1534	97.3337
3474.46	96.1488	96.2677	98.1829	98.1216	97.3949
3470.74	96.0207	96.1989	98.24	98.1205	97.4574
3467.02	95.9869	96.106	98.1885	98.1911	97.4154
3463.29	96.0869	96.0857	98.0763	98.2296	97.354
3459.57	96.0512	96.0803	98.0591	98.1336	97.4145
3455.85	96.063	96.0863	97.9907	98.0957	97.4461
3452.12	95.9769	96.0324	97.9206	98.0898	97.4359
3448.4	95.7933	96.004	97.9567	98.0841	97.4035
3444.68	95.8387	96.1129	98.0797	98.0646	97.4362
3440.95	95.9578	96.1309	98.1207	98.0832	97.4288
3437.23	95.9575	96.0587	98.103	98.1407	97.4299
3433.51	95.9183	96.0274	98.0253	98.1722	97.4431
3429.78	95.8855	96.0258	97.9886	98.1001	97.3839
3426.06	95.829	96.0146	97.9964	98.0226	97.2662
3422.34	95.789	96.0126	97.9699	98.064	97.3423
3418.61	95.7557	96.0125	97.987	98.0731	97.5054
3414.89	95.8579	96.025	98.0138	98.0408	97.4968
3411.17	95.949	96.0816	97.9829	98.1261	97.4308
3407.45	95.8026	96.0373	97.9128	98.173	97.4462
3403.72	95.6973	95.9822	97.9613	98.1625	97.4487
3400	95.753	96	97.9901	98.1022	97.3511
3396.28	95.7277	96.0938	97.92	98.0727	97.262
3392.55	95.6779	96.0857	97.8812	98.1432	97.3588
3388.83	95.7643	96.1094	97.9937	98.2266	97.4913
3385.11	95.8061	96.1205	98.01	98.1901	97.5258
3381.38	95.7707	96.0981	97.9654	98.1551	97.4796
3377.66	95.7519	96.0776	97.9813	98.1968	97.3656
3373.94	95.7596	96.1195	97.9899	98.1536	97.3339
3370.21	95.8096	96.1453	97.9149	98.0913	97.4683
3366.49	95.7494	96.1697	97.8958	98.1413	97.551
3362.77	95.6231	96.1947	97.9805	98.1503	97.4996
3359.04	95.7075	96.2017	97.9965	98.127	97.4821
3355.32	95.7564	96.2568	97.8992	98.1574	97.4653
3351.6	95.7166	96.2159	97.9688	98.136	97.4717
3347.87	95.7559	96.1551	98.0533	98.1529	97.5619
3344.15	95.8127	96.2252	97.9974	98.1919	97.5234
3340.43	95.7863	96.1984	97.9401	98.1367	97.4223
3336.7	95.7715	96.1699	97.9913	98.1624	97.477
3332.98	95.7693	96.2873	97.9845	98.2248	97.5593
3329.26	95.7363	96.3551	97.9822	98.2524	97.5624
3325.53	95.7385	96.3424	98.0134	98.2107	97.5266
3321.81	95.8211	96.3758	98.0134	98.2034	97.5356
3318.09	95.8851	96.3557	98.0491	98.2177	97.5601
3314.37	95.833	96.2823	98.0585	98.1754	97.5401
3310.64	95.7589	96.3402	98.0278	98.111	97.4856
3306.92	95.7237	96.404	97.9952	98.1669	97.5299
3303.2	95.7309	96.3915	97.9872	98.2039	97.5886
3299.47	95.7579	96.3766	97.9678	98.1531	97.5708
3295.75	95.7834	96.3854	97.942	98.1235	97.5604
3292.03	95.729	96.4174	97.9997	98.1653	97.6222
3288.3	95.7167	96.4444	98.0833	98.1968	97.6126
3284.58	95.8413	96.4216	98.0794	98.2244	97.5162
3280.86	95.866	96.4671	97.9657	98.2482	97.4958
3277.13	95.822	96.5039	97.9811	98.2086	97.5303
3273.41	95.8235	96.4352	98.0401	98.198	97.5404
3269.69	95.8298	96.4379	98.0792	98.2432	97.5912
3265.96	95.832	96.4561	98.0792	98.1956	97.5737
3262.24	95.8254	96.5159	98.0221	98.1572	97.5432
3258.52	95.8279	96.5783	98.0463	98.2055	97.5708
3254.79	95.8166	96.5246	98.1265	98.2156	97.6142
3251.07	95.881	96.4697	98.1205	98.161	97.6267
3247.35	95.9334	96.4792	98.0494	98.1707	97.5879
3243.62	95.8694	96.5463	98.0116	98.1939	97.6002
3239.9	95.8424	96.5866	98.0101	98.1873	97.6626
3236.18	95.9054	96.6004	98.0637	98.2034	97.6731
3232.46	95.9819	96.6135	98.1453	98.2097	97.6586
3228.73	95.9651	96.5853	98.1324	98.1815	97.6636
3225.01	95.9496	96.61	98.07	98.1715	97.6609
3221.29	95.976	96.6501	98.0411	98.1829	97.6759
3217.56	95.9569	96.675	98.0505	98.1749	97.6838
3213.84	95.9576	96.7165	98.126	98.1731	97.6442
3210.12	95.9917	96.7341	98.1534	98.2062	97.6102
3206.39	95.9876	96.7129	98.0997	98.2149	97.6592
3202.67	95.9794	96.7301	98.0969	98.2258	97.691
3198.95	95.974	96.7506	98.124	98.2449	97.6822
3195.22	95.9939	96.7488	98.1763	98.2631	97.7024
3191.5	96.0481	96.8105	98.187	98.2868	97.6901
3187.78	96.0513	96.9067	98.1123	98.2807	97.6859
3184.05	96.0117	96.8456	98.0636	98.2279	97.7514
3180.33	96.0221	96.7653	98.132	98.2177	97.7426
3176.61	96.0183	96.8223	98.2311	98.2921	97.6634
3172.88	96.0168	96.9212	98.2267	98.3026	97.7332
3169.16	96.0639	96.954	98.1759	98.2245	97.8304
3165.44	96.1047	96.8861	98.1437	98.2276	97.8249
3161.71	96.1334	96.8465	98.1391	98.2732	97.7558
3157.99	96.123	96.8883	98.1359	98.259	97.6768
3154.27	96.0963	96.9046	98.1443	98.2444	97.682
3150.54	96.0862	96.9363	98.1855	98.2377	97.7406
3146.82	96.1602	96.9609	98.206	98.2211	97.7832
3143.1	96.1968	96.9725	98.1699	98.2146	97.7895
3139.38	96.174	96.9491	98.1408	98.2333	97.7342
3135.65	96.2002	96.9474	98.1669	98.2574	97.7056
3131.93	96.1704	96.9734	98.2429	98.243	97.7299
3128.21	96.11	97.004	98.2522	98.2573	97.7624
3124.48	96.1209	97.0136	98.1824	98.2901	97.7656
3120.76	96.1574	96.992	98.1478	98.2568	97.7141
3117.04	96.1696	96.9983	98.1585	98.2479	97.7339
3113.31	96.1583	97.032	98.1899	98.2922	97.8058
3109.59	96.1983	97.0184	98.2046	98.3065	97.8023
3105.87	96.2129	97.0039	98.195	98.3067	97.7857
3102.14	96.1904	97.0423	98.1703	98.251	97.8069
3098.42	96.2212	97.0991	98.214	98.2274	97.7905
3094.7	96.2584	97.0842	98.2839	98.2575	97.7648
3090.97	96.2709	97.0843	98.2607	98.277	97.7839
3087.25	96.2742	97.1158	98.1839	98.3135	97.8146
3083.53	96.2583	97.0903	98.1605	98.2905	97.8254
3079.8	96.2448	97.0994	98.1804	98.2518	97.8162
3076.08	96.2797	97.1308	98.1716	98.2724	97.8099
3072.36	96.3257	97.1198	98.2018	98.297	97.7949
3068.63	96.331	97.1089	98.2435	98.2947	97.8227
3064.91	96.3348	97.1132	98.2142	98.28	97.8986
3061.19	96.2944	97.1694	98.2319	98.2901	97.8956
3057.46	96.2773	97.2058	98.2677	98.2891	97.8402
3053.74	96.3542	97.2056	98.2925	98.2699	97.8478
3050.02	96.4413	97.196	98.3114	98.2869	97.8638
3046.3	96.4654	97.1982	98.2918	98.3146	97.855
3042.57	96.435	97.2066	98.2924	98.3286	97.8419
3038.85	96.4063	97.2446	98.272	98.3169	97.8707
3035.13	96.4015	97.2732	98.2313	98.2937	97.911
3031.4	96.3796	97.258	98.2237	98.3119	97.9308
3027.68	96.3857	97.241	98.2472	98.3379	97.9026
3023.96	96.4483	97.2511	98.2704	98.3591	97.8405
3020.23	96.5169	97.3024	98.2576	98.3164	97.8278
3016.51	96.4924	97.3093	98.268	98.285	97.8863
3012.79	96.4505	97.2871	98.3203	98.3706	97.9438
3009.06	96.4875	97.3261	98.3392	98.3892	97.9359
3005.34	96.5273	97.3416	98.2987	98.344	97.9097
3001.62	96.5144	97.3434	98.2857	98.3647	97.9427
2997.89	96.5025	97.3766	98.2914	98.3391	97.9748
2994.17	96.5315	97.373	98.3	98.3088	97.9543
2990.45	96.5401	97.3576	98.3413	98.323	97.9524
2986.72	96.5218	97.3792	98.36	98.3201	97.9793
2983	96.5344	97.4011	98.328	98.3553	97.9797
2979.28	96.5506	97.4224	98.3171	98.3837	97.956
2975.55	96.5928	97.4106	98.3766	98.349	97.962
2971.83	96.5953	97.3622	98.3724	98.3397	97.9539
2968.11	96.5819	97.3908	98.3311	98.384	97.936
2964.38	96.6116	97.4206	98.3608	98.4015	97.9781
2960.66	96.6269	97.4217	98.3669	98.3977	98.0063
2956.94	96.653	97.4473	98.3422	98.4149	97.9782
2953.22	96.6681	97.4618	98.3242	98.4043	97.9722
2949.49	96.6813	97.4645	98.3317	98.3723	98
2945.77	96.6924	97.4187	98.3628	98.3926	98.0026
2942.05	96.6761	97.3771	98.3769	98.4441	97.9952
2938.32	96.6917	97.41	98.4026	98.4668	98.026
2934.6	96.6981	97.4704	98.4011	98.4991	98.036
2930.88	96.699	97.4831	98.401	98.5234	98.0093
2927.15	96.7214	97.4355	98.4095	98.4813	98.0057
2923.43	96.7363	97.3933	98.3872	98.4563	98.0235
2919.71	96.7499	97.4316	98.3885	98.4863	98.0077
2915.98	96.8031	97.5387	98.4149	98.4844	98.0391
2912.26	96.8289	97.5713	98.4395	98.4363	98.1221
2908.54	96.8267	97.5444	98.4574	98.4251	98.1169
2904.81	96.8092	97.5457	98.4343	98.4381	98.0369
2901.09	96.7885	97.5683	98.4254	98.4613	98.0094
2897.37	96.8225	97.5983	98.4501	98.4951	98.0452
2893.64	96.8536	97.6059	98.4574	98.4444	98.0723
2889.92	96.8426	97.605	98.4582	98.3702	98.023
2886.2	96.8357	97.629	98.4415	98.3895	97.9936
2882.47	96.8281	97.6088	98.4008	98.4334	98.072
2878.75	96.8716	97.5881	98.4434	98.4304	98.1506
2875.03	96.8802	97.6293	98.4991	98.4344	98.1603
2871.31	96.8435	97.638	98.4674	98.4633	98.1216
2867.58	96.8739	97.6326	98.45	98.4432	98.0895
2863.86	96.92	97.6864	98.4825	98.4096	98.0957
2860.14	96.9248	97.6818	98.4994	98.438	98.101
2856.41	96.9205	97.6404	98.4771	98.4662	98.1354
2852.69	96.9209	97.663	98.4518	98.4488	98.1719
2848.97	96.9389	97.7085	98.4657	98.4186	98.1585
2845.24	96.9613	97.7125	98.4826	98.412	98.15
2841.52	96.9881	97.7037	98.5153	98.4397	98.1728
2837.8	97.0209	97.7102	98.5206	98.4623	98.1594
2834.07	97.0383	97.7404	98.4863	98.4581	98.131
2830.35	97.0168	97.7736	98.4626	98.4375	98.1259
2826.63	96.9963	97.7699	98.4623	98.4232	98.1405
2822.9	96.9916	97.7279	98.4833	98.4219	98.1721
2819.18	96.9966	97.7131	98.5129	98.406	98.1818
2815.46	96.9992	97.7514	98.525	98.3833	98.1559
2811.73	97.0068	97.7641	98.4912	98.4056	98.1566
2808.01	97.041	97.7337	98.475	98.4386	98.1706
2804.29	97.063	97.741	98.4927	98.4192	98.1585
2800.56	97.0644	97.7678	98.5039	98.3997	98.1483
2796.84	97.0719	97.7863	98.5457	98.4194	98.1842
2793.12	97.0972	97.8287	98.5704	98.456	98.2037
2789.39	97.1131	97.8278	98.5663	98.4863	98.2021
2785.67	97.1062	97.7885	98.5529	98.4606	98.2263
2781.95	97.1218	97.8184	98.5492	98.4256	98.2104
2778.23	97.1283	97.8523	98.5619	98.4413	98.1597
2774.5	97.1424	97.8493	98.5411	98.4687	98.1758
2770.78	97.1713	97.8215	98.5186	98.45	98.2104
2767.06	97.1874	97.8144	98.5522	98.4388	98.2208
2763.33	97.1966	97.8592	98.5757	98.4738	98.225
2759.61	97.204	97.8742	98.6	98.4841	98.2558
2755.89	97.1829	97.8828	98.6294	98.4632	98.2558
2752.16	97.1749	97.9109	98.6143	98.4449	98.2234
2748.44	97.1957	97.903	98.5599	98.4627	98.2201
2744.72	97.2196	97.9028	98.5471	98.4902	98.2357
2740.99	97.2412	97.8876	98.593	98.4831	98.2386
2737.27	97.2655	97.8638	98.6257	98.4932	98.2474
2733.55	97.2516	97.8798	98.6248	98.5052	98.2538
2729.82	97.2518	97.924	98.6237	98.4883	98.2526
2726.1	97.2912	97.9306	98.6162	98.5006	98.2673
2722.38	97.2691	97.9197	98.6113	98.5128	98.2862
2718.65	97.2394	97.9493	98.6129	98.4821	98.2844
2714.93	97.281	97.983	98.6436	98.5008	98.2836
2711.21	97.3224	97.9591	98.67	98.5227	98.2924
2707.48	97.3279	97.9305	98.6732	98.4936	98.301
2703.76	97.3335	97.9447	98.6553	98.5047	98.2912
2700.04	97.3675	97.9957	98.6489	98.5437	98.2988
2696.31	97.366	98.0074	98.664	98.5366	98.3066
2692.59	97.3557	97.9718	98.6933	98.523	98.3062
2688.87	97.3521	97.9724	98.6749	98.5389	98.3281
2685.15	97.3737	98.0151	98.6481	98.5443	98.337
2681.42	97.3707	98.0537	98.662	98.5236	98.3133
2677.7	97.3598	98.0452	98.6945	98.5271	98.3022
2673.98	97.4082	98.0086	98.6936	98.5415	98.3261
2670.25	97.4322	98.0206	98.6495	98.5528	98.347
2666.53	97.3935	98.0362	98.628	98.587	98.3195
2662.81	97.3733	97.9976	98.6842	98.5541	98.3078
2659.08	97.3712	97.935	98.7124	98.4536	98.3188
2655.36	97.3745	97.9484	98.6819	98.4303	98.3086
2651.64	97.3926	97.9784	98.6903	98.4611	98.2991
2647.91	97.3989	97.9725	98.7191	98.5023	98.3013
2644.19	97.3994	97.9808	98.6925	98.5038	98.2985
2640.47	97.4122	98.0047	98.6452	98.501	98.3184
2636.74	97.424	97.9961	98.6669	98.541	98.3656
2633.02	97.4291	97.9997	98.7112	98.5428	98.4176
2629.3	97.4496	98.0522	98.7049	98.4973	98.4119
2625.57	97.4984	98.0893	98.6911	98.5224	98.3629
2621.85	97.5325	98.1223	98.6913	98.5644	98.3606
2618.13	97.5408	98.1567	98.7102	98.5803	98.4166
2614.4	97.5423	98.1193	98.7151	98.5827	98.4038
2610.68	97.5817	98.0788	98.7189	98.5714	98.3746
2606.96	97.5723	98.0626	98.7522	98.5828	98.4046
2603.23	97.5028	98.1062	98.7825	98.5972	98.4857
2599.51	97.51	98.2129	98.752	98.5971	98.5121
2595.79	97.5697	98.2731	98.7817	98.6137	98.4887
2592.07	97.5713	98.2446	98.833	98.6736	98.5015
2588.34	97.5877	98.2318	98.8156	98.6704	98.5373
2584.62	97.616	98.2208	98.7688	98.6234	98.5274
2580.9	97.6189	98.234	98.7429	98.6113	98.4977
2577.17	97.624	98.2725	98.8158	98.6262	98.4285
2573.45	97.6431	98.2629	98.8603	98.6624	98.4685
2569.73	97.6504	98.2266	98.8423	98.6959	98.5385
2566	97.6233	98.2838	98.8844	98.6947	98.524
2562.28	97.658	98.3443	98.8636	98.6371	98.5604
2558.56	97.719	98.3286	98.8329	98.6098	98.5715
2554.83	97.6923	98.2894	98.8849	98.6188	98.492
2551.11	97.6915	98.3145	98.878	98.6906	98.471
2547.39	97.7147	98.3108	98.8084	98.6953	98.5316
2543.66	97.7121	98.3464	98.8347	98.6554	98.5881
2539.94	97.6922	98.392	98.831	98.6826	98.562
2536.22	97.6916	98.3869	98.8151	98.6595	98.5418
2532.49	97.6488	98.3963	98.8228	98.6087	98.5749
2528.77	97.7159	98.4195	98.8788	98.6346	98.5891
2525.05	97.8282	98.3559	98.9012	98.6969	98.5664
2521.32	97.8187	98.3336	98.8555	98.7588	98.5743
2517.6	97.7533	98.3481	98.8546	98.7542	98.5994
2513.88	97.7538	98.4006	98.9273	98.6919	98.6204
2510.15	97.7286	98.4378	98.9162	98.6943	98.6557
2506.43	97.7253	98.4043	98.8905	98.6968	98.6214
2502.71	97.7665	98.376	98.8733	98.6993	98.5839
2498.99	97.7861	98.3924	98.8491	98.7243	98.5702
2495.26	97.7573	98.4263	98.8078	98.6827	98.5608
2491.54	97.7764	98.4246	98.8145	98.6157	98.5881
2487.82	97.7978	98.3669	98.8719	98.6544	98.6303
2484.09	97.8393	98.3542	98.8679	98.7431	98.6431
2480.37	97.8595	98.3809	98.8439	98.6943	98.6143
2476.65	97.8465	98.4179	98.8911	98.6293	98.5988
2472.92	97.7909	98.4119	98.9294	98.675	98.6042
2469.2	97.7803	98.3405	98.8803	98.7097	98.6948
2465.48	97.8285	98.3256	98.7971	98.6557	98.6825
2461.75	97.7752	98.3994	98.8136	98.658	98.564
2458.03	97.6994	98.4368	98.8887	98.695	98.553
2454.31	97.7884	98.4217	98.9468	98.7006	98.603
2450.58	97.8005	98.42	98.9272	98.7087	98.6019
2446.86	97.7634	98.441	98.8744	98.7304	98.654
2443.14	97.8094	98.5029	98.8829	98.7019	98.7669
2439.41	97.8833	98.5597	98.9521	98.6998	98.7734
2435.69	97.8675	98.4897	98.9454	98.7144	98.6818
2431.97	97.8563	98.4557	98.9178	98.6645	98.6223
2428.24	97.9143	98.4923	98.9245	98.6536	98.6211
2424.52	97.9258	98.5334	98.9466	98.7221	98.6689
2420.8	97.8317	98.6163	98.9178	98.7449	98.6544
2417.08	97.8123	98.5859	98.8861	98.7657	98.6342
2413.35	97.8797	98.4633	98.9175	98.7561	98.6522
2409.63	97.983	98.4572	98.9112	98.7194	98.6945
2405.91	97.9512	98.4989	98.8853	98.7315	98.7099
2402.18	97.8527	98.5179	98.9017	98.7475	98.6912
2398.46	97.8656	98.4973	98.8943	98.771	98.6688
2394.74	97.8528	98.4973	98.8925	98.7833	98.6546
2391.01	97.828	98.5133	98.9028	98.754	98.6395
2387.29	97.8273	98.4834	98.9072	98.7205	98.635
2383.57	97.8341	98.497	98.8813	98.6775	98.6507
2379.84	97.8189	98.5763	98.856	98.6382	98.651
2376.12	97.7601	98.6289	98.9103	98.6345	98.6733
2372.4	97.7956	98.6029	98.9215	98.7125	98.6844
2368.67	97.855	98.5861	98.8672	98.7994	98.7099
2364.95	97.8058	98.6261	98.8812	98.7917	98.7827
2361.23	97.7422	98.5802	98.8466	98.7821	98.7442
2357.5	97.7954	98.5054	98.7855	98.7965	98.6754
2353.78	97.8277	98.4858	98.7948	98.7419	98.6457
2350.06	97.7499	98.4887	98.8142	98.6173	98.6364
2346.33	97.7082	98.4643	98.7792	98.6307	98.6152
2342.61	97.7443	98.4652	98.7899	98.7703	98.5949
2338.89	97.7803	98.46	98.8651	98.779	98.602
2335.16	97.8321	98.4897	98.9111	98.6983	98.6243
2331.44	97.7982	98.4503	98.8764	98.6574	98.6161
2327.72	97.6728	98.2513	98.8413	98.6022	98.5524
2324	97.6791	98.1583	98.8543	98.5489	98.5214
2320.27	97.7266	98.2177	98.8502	98.6146	98.5404
2316.55	97.71	98.302	98.8075	98.7024	98.5895
2312.83	97.7633	98.426	98.8186	98.7391	98.6456
2309.1	97.822	98.4718	98.8741	98.7278	98.6632
2305.38	97.8442	98.4342	98.8787	98.7068	98.6244
2301.66	97.8124	98.3792	98.8545	98.726	98.5879
2297.93	97.7726	98.4143	98.8439	98.6975	98.6186
2294.21	97.8166	98.4286	98.8697	98.6712	98.6367
2290.49	97.845	98.3899	98.928	98.7219	98.6675
2286.76	97.8615	98.4319	98.939	98.8112	98.7293
2283.04	97.963	98.5693	98.9116	98.8224	98.8261
2279.32	98.0349	98.6461	99.029	98.742	98.8731
2275.59	98.0812	98.6402	99.1261	98.8107	98.9175
2271.87	98.0399	98.6276	99.1059	98.893	98.8805
2268.15	98.0805	98.6767	99.1346	98.9097	98.842
2264.42	98.2427	98.6989	99.1545	98.9068	98.9632
2260.7	98.3632	98.8226	99.118	98.9364	99.021
2256.98	98.4188	98.9556	99.2566	99.0134	98.9716
2253.25	98.4545	98.9115	99.3245	98.9758	98.9922
2249.53	98.376	98.921	99.1651	99.0224	99.0434
2245.81	98.3523	98.9908	99.2015	99.1455	99.1152
2242.08	98.2889	98.9505	99.2695	99.1132	99.1467
2238.36	98.2138	98.9497	99.3127	99.1178	99.1605
2234.64	98.2737	99.0457	99.4199	99.165	99.2139
2230.92	98.4211	99.164	99.4708	99.1639	99.2037
2227.19	98.5637	99.1319	99.3581	99.1217	99.0912
2223.47	98.6213	99.0606	99.1488	99.1868	99.1066
2219.75	98.5535	99.0047	99.1987	99.1754	99.18
2216.02	98.378	99.1153	99.4075	98.9504	99.1793
2212.3	98.283	99.1841	99.4725	98.9711	98.951
2208.58	98.4532	99.0816	99.2282	99.0417	98.8663
2204.85	98.5358	98.9405	99.1403	98.9187	98.8445
2201.13	98.2967	98.9331	99.2583	98.8983	98.9014
2197.41	98.2696	98.9651	99.1987	98.7946	99.1301
2193.68	98.4724	98.8298	99.072	98.8161	99.051
2189.96	98.3977	98.738	99.0676	98.8692	98.8042
2186.24	98.2668	98.754	99.1567	98.7451	98.861
2182.51	98.2226	98.6592	99.1112	98.5662	98.8293
2178.79	98.2611	98.826	99.1709	98.7217	98.9289
2175.07	98.2008	98.8349	99.1754	98.7731	98.7628
2171.34	98.1721	98.4492	99.1037	98.6342	98.8008
2167.62	98.2682	98.6347	99.0469	98.8764	99.0402
2163.9	98.5036	98.9891	99.072	99.1054	99.0928
2160.17	99.083	99.2678	99.3633	99.2311	99.249
2156.45	99.1934	99.316	99.5492	99.2819	99.3175
2152.73	98.7326	99.022	99.4621	99.0815	99.0813
2149	98.4593	98.9686	99.3076	98.9753	98.9354
2145.28	98.243	98.8632	99.2481	99.0811	98.808
2141.56	98.2217	98.6862	99.2795	99.0835	98.7592
2137.84	98.3494	98.6633	99.1373	98.8942	98.8019
2134.11	98.2961	98.6192	99.0042	98.8422	98.7321
2130.39	98.0532	98.5036	99.0123	98.8041	98.6963
2126.67	97.9075	98.3746	98.9437	98.6967	98.5255
2122.94	97.8728	98.264	98.7403	98.5568	98.3794
2119.22	97.858	98.249	98.6739	98.491	98.4133
2115.5	97.8618	98.1496	98.7274	98.4851	98.4284
2111.77	97.8518	98.0555	98.6522	98.4632	98.4366
2108.05	97.7882	98.004	98.6085	98.5121	98.4034
2104.33	97.7128	98.0767	98.6695	98.5255	98.3417
2100.6	97.6632	98.1413	98.6814	98.45	98.2049
2096.88	97.7448	98.0047	98.595	98.4082	98.1877
2093.16	97.7832	97.8852	98.4924	98.4506	98.2125
2089.43	97.6297	97.8867	98.6106	98.4812	98.1148
2085.71	97.446	97.738	98.5132	98.3557	98.1251
2081.99	97.3948	97.5559	98.3398	98.2308	98.1449
2078.26	97.371	97.5524	98.3163	98.2882	97.946
2074.54	97.3421	97.6092	98.3063	98.3809	97.9274
2070.82	97.4423	97.5905	98.3877	98.3619	98.0032
2067.09	97.5096	97.6054	98.4508	98.2007	97.8443
2063.37	97.5378	97.5922	98.3106	98.1105	97.6941
2059.65	97.408	97.5635	98.1977	98.1752	97.744
2055.93	97.1929	97.3868	98.1375	98.276	97.7745
2052.2	96.9574	97.1036	98.0553	98.0632	97.6487
2048.48	96.8323	97.0696	98.0197	97.8978	97.4054
2044.76	97.0196	97.0809	97.799	97.9944	97.2823
2041.03	96.9798	96.9655	97.7494	97.8422	97.4021
2037.31	96.9802	96.7747	98.0775	97.5808	97.1858
2033.59	97.1164	96.6303	97.9147	97.7259	97.1782
2029.86	97.1357	96.6556	97.6518	97.8478	97.2655
2026.14	97.1287	96.7356	97.8682	97.4597	97.0444
2022.42	96.7718	96.643	97.8463	97.2393	97.0992
2018.69	96.239	96.6635	97.782	96.8418	97.0719
2014.97	96.0989	96.5735	97.9859	96.6743	96.8337
2011.25	96.5143	96.5829	97.9518	97.1334	97.0489
2007.52	97.1632	96.7634	97.9963	97.6443	97.3682
2003.8	97.2798	96.8865	98.1591	97.9577	97.4357
2000.08	97.0682	96.6704	98.188	98.0077	97.4385
1996.35	96.8236	96.6136	98.0505	98.0473	97.4344
1992.63	96.8811	96.6307	98.1284	98.0748	97.5555
1988.91	97.0564	96.7308	98.1589	98.1849	97.7706
1985.18	97.1145	96.7975	97.9973	98.4017	97.7331
1981.46	97.1343	96.8463	98.0855	98.3214	97.6306
1977.74	97.355	97.0255	98.3773	98.126	97.8233
1974.01	97.6954	97.104	98.5483	98.2109	97.764
1970.29	97.7343	97.3038	98.6053	98.6849	97.9135
1966.57	97.7803	97.6914	98.5492	98.9325	98.302
1962.85	97.9767	97.9009	98.7977	98.7806	98.3117
1959.12	97.998	97.914	98.8793	98.8658	98.2718
1955.4	97.972	97.8948	98.7158	98.8894	98.5538
1951.68	97.8718	97.8984	98.7074	98.7402	98.7288
1947.95	97.8133	98.0388	98.6539	98.6993	98.5202
1944.23	98.0853	98.2131	98.7506	98.888	98.4924
1940.51	98.245	98.2625	98.9445	98.7862	98.685
1936.78	98.1308	98.2166	98.9976	98.7004	98.6744
1933.06	98.0048	98.2737	98.88	98.7908	98.6411
1929.34	97.9013	98.3873	98.705	98.7322	98.5734
1925.61	97.7409	98.2685	98.6805	98.6215	98.4864
1921.89	97.8034	98.0622	98.7087	98.5916	98.4848
1918.17	97.9804	98.1438	98.7956	98.6741	98.5102
1914.44	97.954	98.3062	98.8798	98.7317	98.5174
1910.72	97.881	98.3746	98.8959	98.796	98.5726
1907	97.9833	98.4708	98.8581	98.8019	98.6871
1903.27	98.0399	98.4608	98.8118	98.7529	98.7154
1899.55	98.0164	98.4175	98.8227	98.7902	98.72
1895.83	98.0381	98.4781	98.8345	98.7509	98.6993
1892.1	98.1055	98.4559	98.8473	98.7752	98.5903
1888.38	98.1003	98.3997	98.9319	98.8441	98.5924
1884.66	98.0943	98.4193	98.908	98.8468	98.689
1880.93	98.0879	98.4615	98.7981	98.8143	98.7646
1877.21	98.0867	98.5412	98.8121	98.7454	98.7592
1873.49	98.0088	98.5415	98.8265	98.6982	98.6264
1869.77	98.0257	98.4882	98.9081	98.8293	98.6326
1866.04	98.1942	98.5136	98.991	98.9046	98.7069
1862.32	98.2409	98.5438	98.9408	98.8508	98.6881
1858.6	98.1466	98.5616	98.9038	98.8679	98.7118
1854.87	98.1356	98.5765	98.9018	98.9167	98.7879
1851.15	98.125	98.5551	98.9097	98.8054	98.7633
1847.43	98.0818	98.5072	98.9442	98.8293	98.6889
1843.7	98.1903	98.5899	98.9756	98.9694	98.7325
1839.98	98.2632	98.6354	99.0036	98.901	98.7916
1836.26	98.215	98.6325	98.9475	98.805	98.8114
1832.53	98.1264	98.6521	98.867	98.833	98.7743
1828.81	98.1555	98.6503	98.946	98.9727	98.8005
1825.09	98.1989	98.6246	99.0085	98.9945	98.8041
1821.36	98.2595	98.6815	99.0545	98.9273	98.7727
1817.64	98.3009	98.7102	99.046	98.8952	98.8106
1813.92	98.2648	98.6765	98.9663	98.8804	98.8211
1810.19	98.2318	98.6796	98.9602	98.8713	98.8063
1806.47	98.1901	98.6271	98.9436	98.8001	98.764
1802.75	98.2001	98.5976	98.914	98.8307	98.7654
1799.02	98.171	98.5855	98.9232	98.8218	98.75
1795.3	98.1411	98.552	98.9397	98.8287	98.708
1791.58	98.2449	98.6384	98.9663	98.9087	98.7238
1787.85	98.2503	98.6811	98.979	98.8488	98.7384
1784.13	98.2285	98.6475	98.9812	98.862	98.7493
1780.41	98.2	98.631	98.9682	98.8223	98.7575
1776.69	98.1285	98.594	98.9376	98.7141	98.7072
1772.96	98.1917	98.6391	98.9215	98.853	98.7437
1769.24	98.2474	98.6851	98.9153	98.9109	98.7556
1765.52	98.2006	98.6107	98.9041	98.8336	98.7279
1761.79	98.2191	98.6016	98.9251	98.8749	98.7275
1758.07	98.2036	98.6445	98.9338	98.8797	98.7342
1754.35	98.0717	98.6017	98.8926	98.793	98.6761
1750.62	98.1117	98.6089	98.8855	98.8609	98.6851
1746.9	98.1591	98.6402	98.8774	98.9035	98.685
1743.18	98.135	98.64	98.8809	98.8583	98.6901
1739.45	98.0733	98.585	98.8989	98.7633	98.6785
1735.73	98.088	98.5779	98.919	98.8715	98.6351
1732.01	98.1882	98.6464	98.9376	99.0065	98.7319
1728.28	98.1569	98.602	98.9104	98.9251	98.7496
1724.56	98.0614	98.5339	98.8683	98.7677	98.6986
1720.84	97.9157	98.446	98.7823	98.6514	98.6145
1717.11	98.1004	98.5161	98.8482	98.9434	98.6769
1713.39	98.1111	98.5298	98.8667	98.9317	98.6927
1709.67	97.9538	98.4708	98.8228	98.7455	98.6517
1705.94	97.845	98.4292	98.7709	98.6363	98.6106
1702.22	97.7979	98.3934	98.7608	98.7345	98.5322
1698.5	97.8878	98.4339	98.811	98.9677	98.602
1694.77	97.9153	98.4341	98.7848	98.872	98.655
1691.05	97.7769	98.3501	98.7047	98.6599	98.5724
1687.33	97.6203	98.2591	98.6302	98.7042	98.4773
1683.61	97.7506	98.3294	98.7105	98.9047	98.57
1679.88	97.7442	98.2811	98.6884	98.7623	98.5609
1676.16	97.621	98.2258	98.6571	98.6628	98.524
1672.44	97.6052	98.1812	98.642	98.7931	98.568
1668.71	97.6549	98.1688	98.6285	98.861	98.6031
1664.99	97.6126	98.1651	98.621	98.8064	98.5728
1661.27	97.5446	98.1606	98.6188	98.6926	98.5634
1657.54	97.3544	98.0342	98.5087	98.5075	98.4548
1653.82	97.5001	98.135	98.5809	98.6916	98.5225
1650.1	97.5574	98.1328	98.6012	98.8365	98.5333
1646.37	97.6789	98.1248	98.6472	98.8586	98.5468
1642.65	97.5849	98.1013	98.6343	98.6658	98.5187
1638.93	97.487	98.075	98.6183	98.7277	98.4906
1635.2	97.695	98.2018	98.7169	98.9634	98.5867
1631.48	97.6763	98.1981	98.7166	98.8227	98.5539
1627.76	97.6774	98.2092	98.7253	98.7745	98.5775
1624.03	97.7388	98.2857	98.754	98.8198	98.6616
1620.31	97.7575	98.2777	98.6894	98.8585	98.6077
1616.59	97.9101	98.3123	98.7206	98.9715	98.6144
1612.86	97.9113	98.3514	98.7786	98.9238	98.6603
1609.14	97.9016	98.372	98.8121	98.9229	98.6674
1605.42	97.9527	98.3941	98.8158	98.9565	98.6569
1601.7	97.9873	98.3784	98.8268	98.9357	98.6868
1597.97	97.9786	98.3468	98.8215	98.9147	98.6945
1594.25	97.9807	98.3747	98.8016	98.9092	98.6574
1590.53	98.0061	98.3624	98.8099	98.8996	98.6642
1586.8	98.0015	98.3195	98.8204	98.8831	98.6844
1583.08	97.9049	98.2905	98.7821	98.8117	98.639
1579.36	97.8272	98.1922	98.7072	98.8026	98.5029
1575.63	97.8995	98.0831	98.686	98.815	98.4606
1571.91	97.8674	97.9477	98.6312	98.7626	98.4129
1568.19	97.8419	97.9323	98.6127	98.7012	98.3974
1564.46	97.6515	97.8787	98.5086	98.496	98.3177
1560.74	97.512	97.5324	98.3516	98.5949	98.0924
1557.02	97.6188	97.1865	98.3388	98.6953	97.9345
1553.29	97.5012	96.8775	98.2458	98.4606	97.7183
1549.57	97.3743	96.7307	98.1746	98.228	97.6105
1545.85	97.1369	96.6869	98.0474	98.1247	97.5673
1542.12	97.2754	97.0821	98.1519	98.4879	97.8442
1538.4	97.3534	97.3536	98.2905	98.4676	98.0211
1534.68	97.2115	97.3884	98.2794	98.3292	98.0128
1530.95	97.0543	97.4162	98.2481	98.1856	97.9744
1527.23	96.8214	97.3429	98.1727	98.0298	97.8936
1523.51	96.6931	97.23	98.1067	98.0499	97.8071
1519.78	96.6335	97.1019	98.0629	98.0638	97.7312
1516.06	96.4678	96.9934	98.0396	97.8453	97.6553
1512.34	96.1284	96.7983	97.9058	97.5308	97.4787
1508.62	96.065	96.5613	97.8217	97.6736	97.3422
1504.89	96.1094	96.5263	97.8529	97.6212	97.345
1501.17	95.8398	96.341	97.7322	97.3556	97.1444
1497.45	95.732	96.2762	97.7033	97.266	97.0658
1493.72	95.5092	96.1191	97.5993	97.1193	96.9678
1490	95.3475	95.89	97.5398	97.1204	96.8368
1486.28	95.216	95.6904	97.4732	97.0428	96.6744
1482.55	94.9137	95.3522	97.2896	96.773	96.41
1478.83	94.5316	94.8259	97.0167	96.4738	96.0256
1475.11	94.1821	93.9825	96.5878	96.317	95.4624
1471.38	93.8056	93.2437	96.2669	96.0995	94.9749
1467.66	93.2489	92.4463	95.9353	95.7331	94.4042
1463.94	92.7833	91.7725	95.649	95.3649	93.9231
1460.21	92.2672	91.3661	95.3289	95.2056	93.5667
1456.49	92.4657	91.9893	95.4974	95.5579	93.9787
1452.77	92.6297	92.5377	95.7556	95.6465	94.3863
1449.04	92.8222	93.0765	96.0375	95.8613	94.8456
1445.32	93.1234	93.5861	96.2862	96.0636	95.3095
1441.6	93.3837	94.0528	96.4911	96.2038	95.6984
1437.87	93.732	94.6854	96.7462	96.5238	96.1723
1434.15	93.7851	95.0576	96.8494	96.6743	96.4151
1430.43	93.5421	95.0725	96.7619	96.6341	96.3649
1426.7	93.2174	94.8905	96.572	96.4586	96.1841
1422.98	92.711	94.442	96.2267	96.186	95.7927
1419.26	92.3533	94.026	95.9714	96.0748	95.4335
1415.54	92.1394	93.8528	95.8373	95.9444	95.2857
1411.81	92.0566	93.9683	95.8287	95.9177	95.3284
1408.09	92.3524	94.4713	96.0618	96.1771	95.6818
1404.37	92.8229	95.069	96.3642	96.4614	96.1478
1400.64	93.2355	95.5938	96.6112	96.7245	96.5162
1396.92	93.7558	96.1579	96.8924	97.1266	96.935
1393.2	94.0463	96.4912	97.0707	97.3306	97.2136
1389.47	94.277	96.7298	97.2058	97.5165	97.3945
1385.75	94.598	96.9944	97.3659	97.7471	97.5912
1382.03	94.8073	97.1907	97.4927	97.8504	97.7525
1378.3	95.083	97.371	97.6372	97.9913	97.904
1374.58	95.4958	97.5687	97.8151	98.2166	98.0851
1370.86	95.787	97.7471	97.9634	98.315	98.2239
1367.13	95.9894	97.8751	98.0794	98.385	98.2915
1363.41	96.3035	97.9979	98.2091	98.5562	98.387
1359.69	96.5996	98.1113	98.3286	98.6579	98.4848
1355.96	96.8257	98.178	98.424	98.7024	98.5427
1352.24	97.0534	98.258	98.5329	98.7724	98.6062
1348.52	97.233	98.3252	98.6236	98.8024	98.6538
1344.79	97.3232	98.3728	98.6624	98.7923	98.6749
1341.07	97.4659	98.426	98.7021	98.8793	98.7068
1337.35	97.6734	98.4898	98.777	98.9661	98.772
1333.62	97.773	98.4958	98.8187	98.96	98.7823
1329.9	97.8581	98.5211	98.8642	98.9811	98.7751
1326.18	97.9429	98.5639	98.9	99.0132	98.8048
1322.46	98.0028	98.5697	98.9153	99.0197	98.8272
1318.73	98.0576	98.5617	98.9279	99.0342	98.8248
1315.01	98.1331	98.5784	98.9621	99.0484	98.8371
1311.29	98.2026	98.5958	98.984	99.0618	98.8542
1307.56	98.2571	98.6075	98.9939	99.0987	98.8655
1303.84	98.3082	98.6259	99.0129	99.1186	98.8689
1300.12	98.3465	98.6437	99.0287	99.128	98.8623
1296.39	98.3588	98.6078	99.0432	99.1322	98.8583
1292.67	98.3734	98.5775	99.0524	99.1209	98.8749
1288.95	98.4048	98.5894	99.0543	99.1266	98.8692
1285.22	98.4329	98.5694	99.0512	99.138	98.8333
1281.5	98.4503	98.5238	99.0499	99.1367	98.8031
1277.78	98.4571	98.493	99.0492	99.1361	98.7876
1274.05	98.4555	98.4563	99.0398	99.122	98.7665
1270.33	98.4881	98.4307	99.0369	99.1242	98.7548
1266.61	98.5314	98.4315	99.0397	99.1431	98.7632
1262.88	98.5587	98.441	99.0643	99.1616	98.7772
1259.16	98.5743	98.446	99.0787	99.1719	98.7819
1255.44	98.5949	98.4449	99.0742	99.1823	98.7851
1251.71	98.6156	98.4455	99.0744	99.1844	98.776
1247.99	98.6325	98.4482	99.0766	99.1593	98.7639
1244.27	98.6524	98.422	99.0812	99.1591	98.7587
1240.55	98.6723	98.393	99.0847	99.1758	98.7686
1236.82	98.697	98.3918	99.0769	99.1767	98.7716
1233.1	98.7173	98.3981	99.0823	99.1841	98.7625
1229.38	98.7143	98.3725	99.0845	99.187	98.7398
1225.65	98.7079	98.3417	99.0796	99.1733	98.7083
1221.93	98.7059	98.3029	99.0645	99.1627	98.6872
1218.21	98.7072	98.2604	99.055	99.1519	98.674
1214.48	98.716	98.2336	99.0627	99.1396	98.6566
1210.76	98.7369	98.1967	99.0562	99.1365	98.6387
1207.04	98.7376	98.1403	99.0284	99.1169	98.609
1203.31	98.7155	98.0837	99.0037	99.0973	98.5502
1199.59	98.6985	97.9977	98.9792	99.0794	98.4768
1195.87	98.6851	97.8833	98.9465	99.0471	98.4073
1192.14	98.6548	97.7849	98.9072	99.0189	98.3389
1188.42	98.6469	97.7115	98.8822	98.9995	98.2864
1184.7	98.6517	97.6403	98.8638	98.9789	98.2394
1180.97	98.6356	97.5328	98.8285	98.9522	98.1707
1177.25	98.596	97.3793	98.7712	98.8965	98.0815
1173.53	98.5537	97.2429	98.7063	98.8382	98.0014
1169.8	98.5151	97.1438	98.6552	98.7973	97.9349
1166.08	98.4463	97.0094	98.5902	98.7452	97.8351
1162.36	98.3681	96.8442	98.5095	98.6744	97.7109
1158.63	98.3166	96.7372	98.4438	98.6117	97.6335
1154.91	98.2698	96.6733	98.3865	98.5619	97.5723
1151.19	98.1932	96.5624	98.3217	98.5081	97.4695
1147.47	98.0822	96.3352	98.2079	98.4111	97.3094
1143.74	97.9504	96.0386	98.0359	98.2635	97.0812
1140.02	97.7622	95.7065	97.8364	98.0848	96.7805
1136.3	97.4792	95.2582	97.559	97.8472	96.3999
1132.57	97.073	94.6209	97.1325	97.4683	95.8652
1128.85	96.5181	93.6997	96.5346	96.9275	95.0931
1125.13	95.7341	92.3286	95.7023	96.1862	93.936
1121.4	94.4599	90.3285	94.4701	95.0351	92.1853
1117.68	92.4848	87.734	92.7325	93.3281	89.8011
1113.96	89.95	84.7143	90.6043	91.1494	86.9503
1110.23	87.1156	81.4226	88.2644	88.7223	83.8447
1106.51	84.2061	78.0223	85.8505	86.2989	80.6698
1102.79	81.2582	74.424	83.3726	83.88	77.3667
1099.06	78.0023	70.2197	80.6396	81.2053	73.6036
1095.34	74.2095	65.0454	77.6509	78.1711	69.2552
1091.62	71.3745	60.1531	75.6733	75.9525	65.7588
1087.89	72.3985	59.3329	76.6682	76.7401	66.0661
1084.17	75.768	63.0976	79.2599	79.4831	69.4661
1080.45	76.4177	65.8416	79.6047	80.142	70.9
1076.72	73.6891	64.3617	77.2166	77.8454	68.5996
1073	70.1457	60.5734	74.1527	74.6542	64.7854
1069.28	67.0244	56.53	71.4873	71.8105	61.1043
1065.55	64.3302	52.8271	69.2679	69.429	57.887
1061.83	61.9156	49.4451	67.3194	67.3452	54.9997
1058.11	59.6294	46.1658	65.42	65.3598	52.1713
1054.39	57.2293	42.7175	63.3788	63.2524	49.103
1050.66	54.6284	38.9684	61.1688	61.0262	45.7171
1046.94	52.0649	35.1444	59.0154	59.0143	42.3783
1043.22	49.8193	31.7097	57.1692	57.4389	39.5159
1039.49	47.6964	28.5877	55.3976	55.9937	36.9222
1035.77	45.1228	24.8878	53.2202	54.262	33.8963
1032.05	42.4975	20.7921	51.1733	52.6167	30.9143
1028.32	40.8538	17.7745	50.1801	51.6924	29.188
1024.6	40.4189	16.2322	50.2648	51.6126	28.8182
1020.88	40.8249	15.7686	51.1635	52.2805	29.434
1017.15	41.7938	16.1805	52.6879	53.5752	30.8789
1013.43	43.3138	17.3722	54.6882	55.3806	33.0213
1009.71	45.3131	19.2284	56.9815	57.5322	35.6811
1005.98	47.6126	21.548	59.3462	59.8501	38.6697
1002.26	50.0822	24.2322	61.6936	62.2096	41.8475
998.537	52.6473	27.2326	63.9924	64.5167	45.1426
994.814	55.242	30.4943	66.2176	66.7539	48.4826
991.091	57.801	33.7559	68.293	68.842	51.618
987.368	60.3115	36.8963	70.2328	70.779	54.5251
983.644	62.8675	40.488	72.2812	72.7589	57.7032
979.921	65.4879	44.8728	74.4806	74.8095	61.2758
976.198	68.3207	49.6291	76.6722	76.9237	64.8917
972.475	70.5325	52.9542	77.9883	78.4176	67.1534
968.752	68.6798	50.7581	76.1756	76.9347	64.7186
965.028	64.6825	45.0134	73.0978	73.8985	59.9345
961.305	65.356	44.6653	73.8172	74.2773	60.3755
957.582	69.1866	50.1297	77.1131	77.1995	65.218
953.859	71.8476	55.4987	79.5212	79.3669	69.2641
950.136	73.5036	59.2388	80.9956	80.6804	71.8142
946.412	74.9816	62.3964	82.2493	81.7986	73.9558
942.689	76.4375	65.4004	83.4462	82.89	76.0135
938.966	77.7435	68.0015	84.4812	83.8664	77.7454
935.243	78.8632	70.1328	85.3387	84.6854	79.1252
931.52	79.8518	71.9845	86.0573	85.3857	80.3053
927.797	80.7332	73.6648	86.7009	86.0306	81.3608
924.073	81.5339	75.1843	87.327	86.6509	82.3227
920.35	82.2733	76.6256	87.8938	87.2386	83.2472
916.627	82.959	78	88.4215	87.7785	84.1586
912.904	83.6277	79.2472	88.9627	88.2663	84.9837
909.181	84.2516	80.3685	89.4213	88.7166	85.6574
905.457	84.8039	81.3957	89.7596	89.1376	86.2717
901.734	85.3219	82.3082	90.0802	89.5308	86.8884
898.011	85.7749	83.1181	90.4183	89.8974	87.4006
894.288	86.1425	83.9659	90.7388	90.2689	87.879
890.565	86.4069	84.2727	90.9522	90.5495	88.1962
886.841	86.0884	83.0463	90.6882	90.2965	87.6575
883.118	85.3591	81.9173	90.2134	89.6238	86.8759
879.395	84.9798	82.5299	90.1366	89.2574	86.9512
875.672	85.1212	83.7893	90.3871	89.5401	87.5569
871.949	86.0054	85.2511	91.0158	90.4044	88.5388
868.225	87.1795	86.7089	91.7711	91.2935	89.6307
864.502	87.9851	87.7108	92.2492	91.8845	90.3505
860.779	88.4595	88.393	92.5389	92.2662	90.7692
857.056	88.8234	88.9515	92.836	92.4988	91.0349
853.333	89.1804	89.416	93.0345	92.6844	91.2395
849.609	89.5102	89.7708	93.1373	92.8904	91.4963
845.886	89.792	90.0979	93.3654	93.1552	91.8139
842.163	90.1172	90.4848	93.5901	93.4542	92.1678
838.44	90.4324	90.818	93.7091	93.6449	92.4776
834.717	90.6101	91.027	93.901	93.8224	92.7123
830.993	90.7438	91.2548	94.0721	94.0005	92.8768
827.27	90.9633	91.4866	94.1497	94.0997	92.9712
823.547	91.1507	91.5951	94.2483	94.2385	93.0923
819.824	91.2932	91.7509	94.3949	94.4462	93.2728
816.101	91.4039	91.9454	94.4491	94.5634	93.4355
812.377	91.5066	92.1078	94.5152	94.6343	93.6178
808.654	91.6479	92.2779	94.6663	94.7905	93.7708
804.931	91.8217	92.4097	94.7046	94.9015	93.8492
801.208	91.9584	92.5553	94.7149	94.9909	93.9308
797.485	92.0702	92.7396	94.9012	95.1707	94.1551
793.761	92.1747	92.8646	95.0663	95.2438	94.3328
790.038	92.312	92.928	95.129	95.3234	94.3568
786.315	92.4897	93.0353	95.1832	95.4903	94.3849
782.592	92.6172	93.2042	95.2312	95.5638	94.4922
778.869	92.6889	93.2573	95.2557	95.6265	94.6828
775.145	92.8384	93.2027	95.3683	95.7128	94.7945
771.422	92.987	93.2685	95.4572	95.7715	94.7797
767.699	93.004	93.4703	95.4168	95.8164	94.7578
763.976	92.9484	93.4866	95.3863	95.9075	94.7351
760.253	92.9473	93.3987	95.4101	95.9795	94.7314
756.529	93.0755	93.3107	95.4786	96.0516	94.7631
752.806	93.1917	93.2855	95.545	96.1414	94.8562
749.083	93.1575	93.3454	95.4789	96.089	94.9513
745.36	93.1007	93.3771	95.3245	96.0993	95.0368
741.637	93.2132	93.3783	95.4065	96.1873	94.9815
737.913	93.3891	93.3377	95.5626	96.302	94.8315
734.19	93.3767	93.2572	95.5413	96.4191	94.8203
730.467	93.225	93.124	95.5541	96.4114	94.9704
726.744	93.2126	93.0009	95.558	96.1546	94.9118
723.021	93.2502	93.0561	95.5059	95.9887	94.7121
719.298	93.1682	93.0033	95.3464	96.0519	94.595
715.574	93.0986	92.9164	95.2411	96.0599	94.5962
711.851	93.0339	92.7701	95.3184	95.9914	94.6368
708.128	93.062	92.3279	95.4574	95.6714	94.4594
704.405	92.94	92.2054	95.309	94.9274	94.1484
700.682	92.8174	92.082	95.0891	94.7644	94.0058
696.958	92.9146	91.5476	94.9105	95.4303	93.8318
693.235	92.9154	91.146	94.5254	95.8063	93.6855
689.512	92.4592	90.9602	94.4735	95.6597	93.482
685.789	92.2058	90.7061	94.7384	95.1684	93.2551
682.066	92.1201	90.3084	94.2008	94.6109	92.8347
678.342	92.0677	89.714	93.6907	94.5213	92.3331
674.619	91.8634	88.9762	93.4078	94.471	91.9063
670.896	91.3426	88.4937	92.9602	94.1438	91.4523
667.173	90.9537	88.1926	92.5372	93.2601	90.8231
663.45	90.6204	87.3543	91.8456	92.864	90.1605
659.726	89.646	86.1202	90.9204	92.5031	89.1008
656.003	87.8346	84.3847	89.7487	91.2727	87.3707
652.28	85.5611	81.2521	87.5768	89.4883	85.0805
