# Supplementary material for: Experimental data on the characterization of hydroxyapatite produced from a novel mixture of biowastes
Source: Data Brief. 2022 May 21;42:108305. doi: 10.1016/j.dib.2022.108305 (PMC9160478; doi:10.1016/j.dib.2022.108305)
Supplement: Supplementary file 2 [file mmc2.xls]

## Sheet: Sheet2
Hardness test							crack length	Diagonal length										Brittleness Index
C100	Hv	MPa	GPa	Average	STD	Error bar	l	a	c	a(m)	a^0.5	c/a	(c/a)^-1.5	Kic	Average	STD	Error bar	B		Average	STD	Error bar
1	37.8	370.705	0.370705	0.368743	0.00970843	0.00323614	0.0521	0.0688	0.1209	0.000688	0.0262298	1.75727	0.429283	0.066786	0.066786	0.00558094	0.00186031	5.55063		5.58403	0.7522	0.250733
2	36.3	355.994	0.355994				0.0536	0.0788	0.1324	0.000788	0.0280713	1.6802	0.459153	0.0734147				4.84908
3	38.7	379.531	0.379531				0.0708	0.0734	0.1442	0.000734	0.0270924	1.96458	0.363158	0.0597463				6.35237
B100
1	35.9	352.071	0.352071	0.368089	0.0124651	0.00415505	0.0914	0.0746	0.166	0.000746	0.027313	2.2252	0.301263	0.0463517	0.0589536	0.00894188	0.00298063	7.59564		6.3741	1.05803	0.352676
2	39	382.473	0.382473				0.0651	0.0755	0.1406	0.000755	0.0274773	1.86225	0.393498	0.0661663				5.78048
3	37.7	369.724	0.369724				0.0622	0.0739	0.1361	0.000739	0.0271846	1.84168	0.40011	0.0643427				5.74617
B50 C50
1	23.9	234.387	0.234387	0.232753	0.0268496	0.00894987	0.0966	0.1101	0.2067	0.001101	0.0331813	1.87738	0.38875	0.0483747	0.0437122	0.00468404	0.00156135	4.84525		5.4409	1.45367	0.484556
2	20.3	199.082	0.199082				0.118	0.1346	0.2526	0.001346	0.0366879	1.87667	0.388971	0.0454561				4.37966
3	27	264.789	0.264789				0.0848	0.075	0.1598	0.00075	0.0273861	2.13067	0.321534	0.0373059				7.09778	0.016
B25 C75
1	38.9	381.492	0.381492	0.386069	0.017911	0.00597034	0.0799	0.0819	0.1618	0.000819	0.0286182	1.97558	0.360129	0.062908	0.0646779	0.00237592	0.000791974	6.06429		5.96773	0.134828	0.0449425
2	41.8	409.933	0.409933				0.0755	0.0796	0.1551	0.000796	0.0282135	1.94849	0.367665	0.0680363				6.0252
3	37.4	366.782	0.366782				0.0803	0.085	0.1653	0.00085	0.0291548	1.94471	0.368739	0.0630894				5.81368
B75 C25
1	34.2	335.399	0.335399	0.338342	0.0125846	0.00419486	0.0684	0.0866	0.155	0.000866	0.0294279	1.78984	0.417618	0.0659509	0.0618614	0.00323681	0.00107894	5.0856		5.49088	0.550162	0.183387
2	33.1	324.612	0.324612				0.0727	0.087	0.1597	0.00087	0.0294958	1.83563	0.402088	0.0615978				5.26986
3	36.2	355.013	0.355013				0.0815	0.0823	0.1638	0.000823	0.028688	1.99028	0.356147	0.0580355				6.11718
								Hardness	Error bar	Kic	Error bar	Brittleness Index	Error bar
							C100	0.368743	0.00323614	0.066786	0.00186031	5.58403	0.250733
							B100	0.368089	0.00415505	0.0589536	0.00298063	6.3741	0.352676
							B50 C50	0.232753	0.00894987	0.0437122	0.00156135	5.4409	0.484556
							B25 C75	0.386069	0.00597034	0.0646779	0.000791974	5.96773	0.0449425
							B75 C25	0.338342	0.00419486	0.0618614	0.00107894	5.49088	0.183387

## Sheet: Sheet4
IN VITRO
	B100		C100		BC 50/50		BC 75/25		BC 25/75
Days	W(g)	PH	W(g)	PH	W(g)	PH	W(g)	PH	W(g)	PH
0	8.3574	6.4	8.5883	6.4	8.393	6.4	8.6874	6.4	8.7792	6.4
1	8.3059	10.1	8.5663	9.6	8.3873	9.6	8.6798	9.5	8.7731	9.2
2	8.2942	9.6	8.5639	9.1	8.3855	9.9	8.6777	9.7	8.7721	9.6
3	8.2941	8.6	8.5635	8.9	8.3852	8.7	8.6774	9.1	8.772	8.7
4	8.2938	8.6	8.563	8.9	8.3851	8.7	8.6772	9.6	8.7718	8.6
5	8.293	8.5	8.5627	8.9	8.3847	8.7	8.6768	10.2	8.7715	8.6
6	8.2714	8.6	8.5627	9.1	8.3844	8.5	8.6765	9.9	8.7705	8.5
7	8.2711	8.6	8.5609	9.1	8.383	8.5	8.676	9.5	8.7701	8.5
8	8.2655	8.7	8.5598	9.1	8.3801	8.5	8.6758	8.9	8.7699	8.5
9	8.2507	8.7	8.557	9.1	8.3798	8.5	8.6745	8.8	8.7638	8.5
10	8.2275	8.8	8.5532	9.1	8.3793	8.5	8.6716	8.6	8.7581	8.5
11	8.229	8.8	8.5582	9.1	8.3791	8.5	8.6714	8.6	8.7578	8.5
12	8.2286	8.7	8.5525	9	8.3785	8.5	8.6711	8.6	8.7576	8.5
13	8.223	8.8	8.5523	9	8.3781	8.5	8.6683	8.6	8.7519	8.5
14	8.2227	8.8	8.552	9	8.3778	8.5	8.668	8.6	8.7115	8.5
15	8.2223	8.8	8.5515	9	8.3775	8.5	8.6674	8.6	8.7111	8.5
16	8.222	8.4	8.551	9	8.3771	8.4	8.6671	8.5	8.7707	8.5
17	8.218	8.2	8.541	8.8	8.3701	8.2	8.6623	8.3	8.7683	8.3
18	8.2141	8.2	8.5272	8.8	8.3684	8.2	8.6618	8.3	8.768	8.3
19	8.2139	8.3	8.525	8.6	8.368	8.2	8.6605	8.3	8.767	8.3
20	8.203	8.3	8.5222	8.6	8.3454	8.2	8.6553	8.3	8.7295	8.3
21	8.2018	8.7	8.5217	8.8	8.3549	8.5	8.6549	8.6	8.7288	8.4
